# Supplementary material for: Effects of Bacillus thuringiensis Treatment on Expression of Detoxification Genes in Chlorantraniliprole-Resistant Plutella xylostella
Source: Insects. 2024 Aug 5;15(8):595. doi: 10.3390/insects15080595 (PMC11354757; doi:10.3390/insects15080595)
Supplement: Supplementary file 1 [file insects-15-00595-s001.zip]

Archive with 1 entries (1 files):
- insects-3066519-supplementary.xlsx
