# Supplementary material for: Effects of Bacillus thuringiensis Treatment on Expression of Detoxification Genes in Chlorantraniliprole-Resistant Plutella xylostella
Source: Insects. 2024 Aug 5;15(8):595. doi: 10.3390/insects15080595 (PMC11354757; doi:10.3390/insects15080595)
Supplement: Supplementary file 1 [file insects-15-00595-s001.zip › insects-3066519-supplementary.xlsx]

## Sheet: Sheet1
		Table S1 Primer sequences and amplification characteristics of candidate reference genes for qRT-PCR and RNAi studies in Plutella xylostella.
	Genes		5’ to 3’			Product size	Purpose
1	Carboxylesterase-6	Forward	CCTGAGTGTGGCCAAGAGTT			171	qPCR
		Reverse	TTTGGGAAGTGTCCAAGACC				qPCR
2	CYP4506B7	Forward	GGGTGGTGGAAGTGAAGTCT			191	qPCR
		Reverse	GGAAGGGTAGCCGTATCTG				qPCR
3	Glutathione S-transferase 1	Forward	GTCGACTAGCCCAGACGTTC			179	qPCR
		Reverse	TGTACAAAGCACCGATCACC				qPCR
4	RPL32	Forward	CCAATTTACCGCCCTACC			168	Reference gene
		Reverse	TACCCTGTTGTCAATACCTCT				Reference gene
5	CYP4506B7	Forward	CAGGGTGGTGGAAGTGAAGT			287	RNAi primer
		Reverse	CACCTTCTTGTTTCCACCGT				RNAi primer
